# Supplementary material for: Adenovirus-Mediated Inducible Expression of a PD-L1 Blocking Antibody in Combination with Macrophage Depletion Improves Survival in a Mouse Model of Peritoneal Carcinomatosis
Source: Int J Mol Sci. 2021 Apr 17;22(8):4176. doi: 10.3390/ijms22084176 (PMC8073765; doi:10.3390/ijms22084176)
Supplement: Supplementary file 1 [file ijms-22-04176-s001.zip]

Archive with 1 entries (1 files):
- ijms-1092323-supplementary.pdf
